# Supplementary material for: Regulation of Gene Expression by PI3K in Mouse Growth Plate Chondrocytes
Source: PLoS One. 2010 Jan 25;5(1):e8866. doi: 10.1371/journal.pone.0008866 (PMC2810323; doi:10.1371/journal.pone.0008866)
Supplement: Table S1 — C2 gene sets enriched in DMSO control (0.02 MB XLS) [file pone.0008866.s002.xls]

## Sheet: Sheet1
Table S1. C2 gene sets enriched in DMSO control
NAME	Description	C2 data base	SIZE	ES	NES	NOM p-val	FDR q-val
MYOD_BRG1_UP		CGP	25	0.70549	2.30867	< 0.0001	0.000570369
ARGININE_AND_PROLINE_METABOLISM		CP	40	0.604787	2.20734	< 0.0001	0.00199944
GPCRDB_CLASS_A_RHODOPSIN_LIKE		CP	147	0.445331	2.08526	< 0.0001	0.0094442
CHOLESTEROL_BIOSYNTHESIS		CP	15	0.729389	2.08372	< 0.0001	0.00740421
MONOAMINE_GPCRS		CP	25	0.632838	2.05109	< 0.0001	0.00988828
LAL_KO_6MO_UP	Up-regulated at 6 months of age in lungs from lysosomal acid lipase (LAL) knockout mice, which display pulmonary pathology, versus wild-type controls	CGP	56	0.519147	2.04087	< 0.0001	0.00955212
CARIES_PULP_HIGH_UP	Highly up-regulated (>4-fold) in pulpal tissue from extracted carious teeth (cavities), compared to tissue from extracted healthy teeth	CGP	67	0.493477	2.02708	< 0.0001	0.0102283
CTLA4PATHWAY	T cell activation requires interaction with an antigen-MHC-I complex on an antigen-presenting cell (APC), as well as CD28 interaction with the APC's CD80 or 86.	CP	16	0.702135	2.02242	< 0.0001	0.00952509
PEPTIDE_GPCRS		CP	69	0.491653	2.00607	< 0.0001	0.0104519
IGF_VS_PDGF_UP	Up-regulated in mouse C2AS12 myoblasts by treatment with IGF1, compared to treatment with PDGF	CGP	56	0.508362	2.00023	< 0.0001	0.00999338
LAL_KO_3MO_UP	Up-regulated at 3 months of age in lungs from lysosomal acid lipase (LAL) knockout mice, which display pulmonary pathology, versus wild-type controls	CGP	44	0.534002	1.99944	0.000402253	0.00916511
GPCRS_CLASS_A_RHODOPSIN_LIKE	The group of G-protein coupled receptors that are structurally/functionally related to the rhodopsin receptor.		124	0.426607	1.93342	< 0.0001	0.0193231
GLUCONEOGENESIS		CP	43	0.517804	1.91552	< 0.0001	0.0220306
GLYCOLYSIS		CP	43	0.517804	1.91198	0.000402414	0.0212853
CHAUVIN_ANDROGEN_REGULATED_GENES	Androgen regulated genes in the murine epididymis	CGP	37	0.531336	1.90139	0.000404694	0.0224601
SANA_IFNG_ENDOTHELIAL_UP	Genes up-regulated by interferon-gamma in colon,derm,iliac,aortic,lung endothelial cells	CGP	43	0.507072	1.88497	0.000398406	0.0254856
GLYCINE_SERINE_AND_THREONINE_METABOLISM		CP	27	0.570227	1.88069	0.00117971	0.0253047
HISTIDINE_METABOLISM		CP	21	0.602257	1.87681	0.000393701	0.0250588
BILE_ACID_BIOSYNTHESIS		CP	22	0.590197	1.86667	0.0015873	0.0266434
HUMAN_TISSUE_PLACENTA	Genes expressed specifically in human placental tissue	CGP	15	0.652067	1.8492	0.00155461	0.0305891
HUMAN_TISSUE_LIVER	Genes expressed specifically in human liver tissue	CGP	28	0.548157	1.84373	0.00080064	0.0308902
STRIATED_MUSCLE_CONTRACTION		CP	34	0.522231	1.83939	0.00160449	0.0310216
IFNA_HCMV_6HRS_UP	Up-regulated in fibroblasts at 6 hours following treatment with interferon-alpha	CGP	39	0.502963	1.83249	0.00082713	0.0319439
GOLDRATH_CYTOLYTIC	Genes associated with cytolytic effector function induced during antigen activation of CD8+ T cells.	CGP	24	0.574609	1.83122	0.00317083	0.0310107
STOSSI_ER_UP	Genes up-regulated by estradiol through ERalpha and ERbeta in U2OS cells	CGP	41	0.496744	1.82989	0.0011976	0.0302846
GH_EXOGENOUS_MIDDLE_UP	Up-regulated at middle time points (6-8 hours) following treatment of mammary carcinoma cells (MCF-7) with exogenous human growth hormone	CGP	72	0.426634	1.76779	0.000403714	0.0555722
DCPATHWAY	Dendritic cells internalize and present antigen, after which they migrate to lymphocyte-rich tissues and induce T and B cell differentiation.	CP	21	0.567622	1.76145	0.00546875	0.0569595
NAKAJIMA_MCSMBP_MAST	Top 50 most-increased mast cell specific transcripts	CGP	34	0.498726	1.75434	0.00424056	0.0589988
EICOSANOID_SYNTHESIS		CP	15	0.608894	1.72267	0.0101761	0.0768844
BCNU_GLIOMA_NOMGMT_48HRS_UP	Up-regulated in an MGMT-deficient glioma cell line (A172) at 48 hours following treatment with BCNU	CGP	15	0.605937	1.72098	0.0108738	0.075472
GPCRDB_OTHER		CP	40	0.470158	1.71651	0.00385654	0.0761724
ALANINE_AND_ASPARTATE_METABOLISM		CP	17	0.58064	1.70622	0.00704501	0.0812504
ES, enrichment score
NES, normalized enrichment score
NOM p-val, the uncorrected p-value
FDR q-val, false discovery rate and multiple testing corrections (q-value)
CGP - chemical and genetic perturbations
CP - canonical pathways
