# Supplementary material for: Regulation of Gene Expression by PI3K in Mouse Growth Plate Chondrocytes
Source: PLoS One. 2010 Jan 25;5(1):e8866. doi: 10.1371/journal.pone.0008866 (PMC2810323; doi:10.1371/journal.pone.0008866)
Supplement: Table S2 — C2 gene sets enriched in LY294002 treatment (0.02 MB XLS) [file pone.0008866.s003.xls]

## Sheet: Sheet1
Table S2 A. C2 gene sets enriched in LY294002 treatment
NAME	Description	C2 data base	SIZE	ES	NES	NOM p-val	FDR q-val
RIBOSOMAL_PROTEINS		CP	81	-0.585465	-2.44138	< 0.0001	0
IDX_TSA_UP_CLUSTER1	Down-regulated at 48-96 hours during differentiation of 3T3-L1 fibroblasts into adipocytes with IDX (insulin, dexamethasone and isobutylxanthine), vs. fibroblasts treated with IDX + TSA to prevent differentiation (cluster 1)	CGP	21	-0.744598	-2.30482	< 0.0001	0.000377935
ADIP_DIFF_CLUSTER2	Strongly upregulated at 2 hours during differentiation of 3T3-L1 fibroblasts into adipocytes (cluster 2)	CGP	33	-0.639866	-2.20505	< 0.0001	0.00256942
IDX_TSA_DN_CLUSTER5	Strongly down-regulated at 2-96 hours during differentiation of 3T3-L1 fibroblasts into adipocytes with IDX (insulin, dexamethasone and isobutylxanthine), vs. fibroblasts treated with IDX + TSA to prevent differentiation (cluster 5)	CGP	35	-0.600111	-2.12654	< 0.0001	0.00979765
TSA_HEPATOMA_UP	Up-regulated in more than one of several human hepatoma cell lines by 24-hour treatment with trichostatin A	CGP	31	-0.617062	-2.1144	< 0.0001	0.00901764
UVC_TTD-XPCS_COMMON_UP	Up-regulated at any timepoint following treatment of both XPB/CS and XPB/TTD fibroblasts with 3 J/m^2 UVC	CGP	18	-0.708291	-2.10847	0.000409165	0.00850719
HDACI_COLON_BUT16HRS_UP	Upregulated by butyrate at 16 hrs in SW260 colon carcinoma cells	CGP	27	-0.621849	-2.06831	< 0.0001	0.0129739
CROONQUIST_RAS_STROMA_DN	Genes downregulated in multiple myeloma cells with N-ras-activating mutations versus those co-cultured with bone marrow stromal cells.	CGP	19	-0.678947	-2.05359	0.000411523	0.0135675
HIPPOCAMPUS_DEVELOPMENT_PRENATAL	Highly expressed in prenatal mouse hippocampus (cluster 1)	CGP	31	-0.594911	-2.04387	0.00041425	0.0136908
AD12_ANY_DN	Down-regulated 2-fold in HeLa cells by Adenovirus type 12 (Ad12) at any timepoint to 48 hrs hours post-infection	CGP	25	-0.621034	-2.01056	< 0.0001	0.0200991
HDACI_COLON_BUT24HRS_UP	Upregulated by butyrate at 24 hrs in SW260 colon carcinoma cells	CGP	45	-0.530363	-1.98628	< 0.0001	0.0255709
ST_WNT_BETA_CATENIN_PATHWAY	Beta-catenin is degraded in the absence of Wnt signaling; when extracellular Wnt binds Frizzled receptors, beta-catenin accumulates in the nucleus and may promote cell survival.	CP	30	-0.576058	-1.97019	< 0.0001	0.0285036
HDACI_COLON_BUT12HRS_UP	Upregulated by curcumin at 12 hrs in SW260 colon carcinoma cells	CGP	30	-0.579	-1.96507	0.000397456	0.0278213
VEGF_HUVEC_30MIN_UP	Up-regulated 30 minutes after VEGF treatment in human umbilical vein endothelial cells	CGP	19	-0.650439	-1.96246	0.00164204	0.0268494
AGUIRRE_PANCREAS_CHR12	Genes on chromosome 1 with copy-number-driven expression in pancreatic adenocarcinoma.	CGP	36	-0.549673	-1.95353	0.00119142	0.0276451
BRG1_H1299_UP	Up-regulated by transient expression of BRG1 in H1299 lung cancer cells with mutant, inactive BRG1	CGP	20	-0.635762	-1.94983	0.00160256	0.0270741
UVC_XPCS_4HR_DN	Down-regulated at 4 hours following treatment of XPB/CS fibroblasts with 3 J/m^2 UVC	CGP	175	-0.41095	-1.9487	< 0.0001	0.0257526
UVB_NHEK1_DN	Downregulated by UV-B light in normal human epidermal keratinocytes	CGP	189	-0.394579	-1.90444	< 0.0001	0.0398221
ET743_SARCOMA_72HRS_UP	Up-regulated at48 hours following treatment with Et-743 in at least 6 of 8 sarcoma cell lines	CGP	52	-0.495517	-1.8996	0.000409836	0.0396866
EMT_DN	Down-regulated during the TGFbeta-induced epithelial-to-mesenchymal transition (EMT) of Ras-transformed mouse mammary epithelial (EpH4) cells (EMT is representative of late-stage tumor progression and metastasis)	CGP	43	-0.516961	-1.89695	0.00203417	0.0384583
AD12_24HRS_DN	Down-regulated 2-fold in HeLa cells by Adenovirus type 12 (Ad12) at 24 hours post-infection	CGP	18	-0.633585	-1.89575	0.00250522	0.0369964
UVC_XPCS_ALL_DN	Down-regulated at any timepoint following treatment of XPB/CS fibroblasts with 3 J/m^2 UVC	CGP	354	-0.364287	-1.88374	< 0.0001	0.0399863
HDACI_COLON_BUT48HRS_UP	Upregulated by butyrate at 48 hrs in SW260 colon carcinoma cells	CGP	64	-0.467146	-1.88222	< 0.0001	0.0389252
IL6PATHWAY	IL-6 binding to its receptor activates JAK kinases and a variety of transcription factors, with effects in neuronal differentiation, bone loss, and inflammation.	CP	20	-0.615931	-1.87783	0.00331126	0.0393421
ST_GA13_PATHWAY	G-alpha-13 influences the actin cytoskeleton and activates protein kinase D, PI3K, and Pyk2.	CP	30	-0.55232	-1.87491	0.000406669	0.0390297
JECHLINGER_EMT_DN	Genes downregulated for epithelial plasticity in tumor progression	CGP	40	-0.514078	-1.8746	0.00121753	0.0376288
MAPKPATHWAY	The mitogen-activated protein (MAP) kinase pathway is a common signaling mechanism and has four main sub-pathways: Erk, JNK/SAPK, p53, and ERK5.	CP	81	-0.449335	-1.87387	0.000402414	0.0365647
CROONQUIST_IL6_STROMA_UP	Genes upregulated in multiple myeloma cells exposed to the pro-proliferative cytokine IL-6 versus those co-cultured with bone marrow stromal cells.	CGP	34	-0.534219	-1.87096	0.00120919	0.0364223
O6BG_RESIST_MEDULLOBLASTOMA_UP	Up-regulated in a medulloblastoma cell line resistant to both BCNU and O6-BG, compared to sensitive parent line (D-341 MED)	CGP	15	-0.661771	-1.86938	0.00277338	0.0357266
VIPPATHWAY	Apoptosis of activated T cells is inhibited by vasoactive intestinal peptide (VIP) and its relative PACAP.	CP	26	-0.565501	-1.85791	0.0028363	0.0392861
*Negative values indicate correlation with the LY294002 phenotype
ES, enrichment score
NES, normalized enrichment score
NOM p-val, the uncorrected p-value
FDR q-val, false discovery rate and multiple testing corrections (q-value)
CGP - chemical and genetic perturbations
CP - canonical pathways
