# Supplementary material for: Regulation of Gene Expression by PI3K in Mouse Growth Plate Chondrocytes
Source: PLoS One. 2010 Jan 25;5(1):e8866. doi: 10.1371/journal.pone.0008866 (PMC2810323; doi:10.1371/journal.pone.0008866)
Supplement: Table S3 — User defined (UD) gene sets enriched in LY294002 treatment (0.02 MB XLS) [file pone.0008866.s004.xls]

## Sheet: Sheet1
Tabel S2B. User defined (UD) gene sets enriched in LY294002 treatment
NAME	SIZE	ES	NES	NOM p-val	FDR q-val
CARTILAGE	28	-0.554587	-1.85985	0.0020016	0.0221284
TGFB	45	-0.477814	-1.76638	0.00163934	0.0303483
ADIPOSE	70	-0.425733	-1.725	0.00200965	0.0325742
WNT_3	160	-0.367147	-1.72249	<0.0001	0.024808
WNT_RECEPTOR SIGNALING	50	-0.418476	-1.59651	0.0129007	0.0627741
GF RECEPTOR	327	-0.302205	-1.55264	<0.0001	0.0761258
ECM	228	-0.295309	-1.45019	0.00379939	0.142671
CREB_ATF3	30	-0.408613	-1.39913	0.0757576	0.182574
BMPRELATED	62	-0.351043	-1.39819	0.0535077	0.163552
ONCOGENE	154	-0.293948	-1.37191	0.0242868	0.178286
INTEGRIN_REL	173	-0.288703	-1.3656	0.0250784	0.169595
NUCLEUS_2	494	-0.252134	-1.34716	0.00369959	0.176319
FGF_RELATED	64	-0.333814	-1.33973	0.0668815	0.17114
TF_REPRESS	55	-0.343722	-1.33664	0.0798085	0.162569
2_DNABIND	463	-0.246952	-1.31217	0.00914746	0.181629
IGF	48	-0.339968	-1.2798	0.128	0.212525
NUCLEUS_1	494	-0.235239	-1.25493	0.0185657	0.237166
KINASE_1	499	-0.231373	-1.23078	0.0296804	0.263225
FKBP	33	-0.346946	-1.20535	0.202703	0.29421
TF_ACTIV	56	-0.300656	-1.16892	0.207366	0.353298
CYCLIN	224	-0.236644	-1.16211	0.12954	0.351437
WNT	53	-0.301419	-1.16113	0.227379	0.337774
GROWTH FACTOR	106	-0.259239	-1.1401	0.213904	0.369125
KINASE_3	227	-0.228014	-1.11614	0.207098	0.410851
NUC_HORMONE_RECEPTOR	55	-0.281698	-1.09618	0.295718	0.444612
GTPASE ACTIVATOR	46	-0.292026	-1.09345	0.309002	0.434778
CART_3	352	-0.211486	-1.0929	0.211751	0.420167
LIVER_1	260	-0.218409	-1.0909	0.240632	0.410236
GTPASE ACTIV	73	-0.264141	-1.09023	0.291768	0.397625
CHROMATIN_HDAC	37	-0.303458	-1.08417	0.33455	0.398424
CASPASE_RELATED	47	-0.287561	-1.07927	0.330788	0.396552
TUMOR SUPPRESSOR	48	-0.287216	-1.07883	0.327681	0.385299
RELATED_APOPTOSIS	311	-0.208979	-1.06006	0.293168	0.41614
1_DNABIND	484	-0.19848	-1.05327	0.285239	0.41982
KINASE_2	499	-0.193007	-1.02789	0.35268	0.469504
CART_2	299	-0.202133	-1.02305	0.396133	0.46822
MAPKRELATED	267	-0.193922	-0.973483	0.528875	0.582328
CHAPERONE	81	-0.23194	-0.969078	0.514444	0.578633
BRAIN_REL	379	-0.166718	-0.866343	0.893044	0.825263
BONE	116	-0.184463	-0.822579	0.848756	0.886775
NUCLEAR RECEPTOR	138	-0.171605	-0.786808	0.908525	0.914
ELECTRON_TRANSP	40	-0.159354	-0.578262	0.98303	0.993437
*Negative values indicate correlation with the LY294002 phenotype
ES, enrichment score
NES, normalized enrichment score
NOM p-val, the uncorrected p-value
FDR q-val, false discovery rate and multiple testing corrections (q-value)
