# Supplementary material for: Regulation of Gene Expression by PI3K in Mouse Growth Plate Chondrocytes
Source: PLoS One. 2010 Jan 25;5(1):e8866. doi: 10.1371/journal.pone.0008866 (PMC2810323; doi:10.1371/journal.pone.0008866)
Supplement: Table S5 — Genes found in the intersection of 1.4-fold change I<II and 1.4-fold change D>LY with UD enriched in DMSO (0.03 MB XLS) [file pone.0008866.s006.xls]

## Sheet: Sheet1
Table S3 B. Genes found in the intersection of 1.4-fold change I<II and 1.4-fold change D>LY with UD enriched in DMSO
	Column A		Column B
UD category	Gene names-Intersection UD with 1.4 D>LY reliable signal	Fold change	Gene names-Intersection UD with 1.4 D>LY and 1.4 I<II reliable signal	Fold change
BLOOD	Ednrb	3.781	F13a1	2.122
	Procr	2.418	Tirap	1.478
	Tfpi2	2.303
	Bves	2.288
	F13a1	2.122
	F2rl2	1.772
	Npy	1.723
	Ptgs1	1.644
	Tirap	1.478
	Timm8a1	1.438
CATALYTIC	Upp1	3.281	Acsl5	2.03
	Bcat2	2.107	Fah	1.602
	Acsl5	2.03	Gmpr	1.599
	Enpp1	1.79	Bcat1	1.552
	Slc27a1	1.759	Acsl4	1.51
	Pla2g7	1.631	Bpgm	1.487
	Fah	1.602	Acot7	1.462
	Gmpr	1.599	Srm	1.423
	Aloxe3	1.595
	Bcat1	1.552
	Acsl4	1.51
	Bpgm	1.487
	Acot7	1.462
	Srm	1.423
CHEMOKINE	Cxcl4	2.717	Cxcl10	2.554
	Cxcl10	2.554	Ccl9	2.528
	Ccl9	2.528
	Cx3cl1	1.501
CYTOKINE	Cxcl4	2.717	Cxcl10	2.554
	Cxcl10	2.554	Ccl9	2.528
	Ccl9	2.528	Mif	1.409
	Slurp1	2.285
	Gdf15	1.59
	Tnfsf9	1.52
	Cx3cl1	1.501
	Il20	1.414
	Mif	1.409
ERK_RELATED	Dusp9	4.513	Dusp9	4.513
	Ptprv	2.523
GLUCONEOGEN	Eno3	1.597
HEPARIN BIND	Cxcl4	2.717
HORMONE	Pmch	2.656
	Npy	1.723
	Ggta1	1.45
INTERLEUKINRELATED	Il6ra	4.59	Il6ra	4.59
	Il1rl1	4.188	Cxcl10	2.554
	Il1rn	3.286	Ccl9	2.528
	Cxcl4	2.717	Tlr1	1.579
	Cxcl10	2.554
	Ccl9	2.528
	Il2rg	2.479
	C77080	2.044
	Il15ra	1.857
	Casp3	1.586
	Tlr1	1.579
	Cx3cl1	1.501
	Il27ra	1.488
	Il17ra	1.428
	Il20	1.414
	Casp4	1.411
METABOLISM	Aldh1l1	2.926	Aldh1l1	2.926
	Acy3	2.403	Ppa1	1.732
	Hsd17b12	2.181	Gcat	1.543
	Bcat2	2.107	Bpgm	1.487
	Cav3	1.834
	Slc27a1	1.759
	Ppa1	1.732
	Cbr2	1.719
	Egln3	1.585
	Gcat	1.543
	Bpgm	1.487
	Slc38a1	1.446
MUSCLE	Actn2	4.468	Fabp3	1.952
	Ankrd1	2.79	Mrto4	1.552
	Tnnc2	2.141	Bpgm	1.487
	Fabp3	1.952
	Tnnt1	1.932
	Atp2a1	1.863
	Tnnt2	1.838
	Des	1.773
	Kcnh2	1.765
	Mybph	1.747
	Myl1	1.722
	Myh3	1.718
	Actn3	1.688
	Eno3	1.597
	Chrna1	1.572
	Mrto4	1.552
	Tnnc1	1.551
	Speg	1.536
	Adssl1	1.515
	Bpgm	1.487
	Myog	1.458
	Mylpf	1.432
NEG_APOPTOSIS	Cdkn1a	1.86	Cdkn1a	1.86
	Nlrp3	1.658
	Casp3	1.586
	Bak1	1.53
	Mapk8ip1	1.425
	Bok	1.424
PROTEASE_1	Mmp3	3.758	Klk10	2.422
	Pgc	3.079	Tfrc	2.233
	Klk1b26	2.493
	Klk10	2.422
	Tfpi2	2.303
	Adam8	2.243
	Tfrc	2.233
	F2rl2	1.772
	Mmp10	1.509
	Mmp14	1.461
PROTEASE_2	Pcsk9	4.569	Pcsk9	4.569
	Adam21	2.498	Slpi	1.641
	Serpinb1a	2.176
	Tesp2	1.999
	Cst6	1.92
	Prss22	1.855
	Sparcl1	1.85
	Ctse	1.775
	Prss7	1.708
	Slpi	1.641
	Casp3	1.586
	Psmb8	1.583
	Serpinb9	1.541
	Fstl3	1.467
	Osgepl1	1.439
	Kng1	1.431
	Ctsk	1.427
	Casp4	1.411
STRUCTURE	Krt18	2.945	Actb	1.819
	Otog	2.439	Creld2	1.431
	Pkp1	2.332
	Col18a1	2.141
	Actb	1.819
	Lamb3	1.732
	Stab1	1.489
	Col5a3	1.452
	Creld2	1.431
SUGAR_BIND	Selp	2.39	Lgals3	1.525
	Ly75	1.768
	Lgals2	1.722
	Lgals3	1.525
TNF_RECEPTOR	Tnfrsf23	3.629	Tnfrsf23	3.629
	Tnfrsf10b	2.88	Tnfrsf22	2.042
	Tnfrsf22	2.042
	Tnfrsf4	1.917
	Tnfsf9	1.52
	Nsmaf	1.451
	Tnfrsf12a	1.403
WNT_2	Wnt3a	1.84
	Wnt10a	1.608
	Wnt16	1.498
