# Supplementary material for: Regulation of Gene Expression by PI3K in Mouse Growth Plate Chondrocytes
Source: PLoS One. 2010 Jan 25;5(1):e8866. doi: 10.1371/journal.pone.0008866 (PMC2810323; doi:10.1371/journal.pone.0008866)
Supplement: Table S6 — Genes found in the intersection of 1.4-fold change I>II and 1.4-fold change D<LY with C2 enriched in LY294002 (0.03 MB XLS) [file pone.0008866.s007.xls]

## Sheet: Sheet1
Table S4 A. Genes found in the intersection of 1.4-fold change I>II and 1.4-fold change D<LY with C2 enriched in LY294002
	Column A		Column B
C2 category	Gene names- Intersection C2 with 1.4 D<LY reliable signal	Fold change	Gene names- Intersection C2 with 1.4 D<LY and 1.4 I>II reliable signal	Fold change
AD12_24HRS_DN	Junb	-1.61812	Junb	-1.61812
	Ier3	-1.86916	H1f0	-1.9305
	H1f0	-1.9305	Nr4a1	-2.7933
	Il6	-2.32019
	Nr4a1	-2.7933
AD12_ANY_DN	Myc	-1.40449	Mfap2	-1.43678
	Mfap2	-1.43678	Junb	-1.61812
	Junb	-1.61812	H1f0	-1.9305
	Ier3	-1.86916	Nr4a1	-2.7933
	H1f0	-1.9305
	Il6	-2.32019
	Nr4a1	-2.7933
ADIP_DIFF_CLUSTER2	Rgs2	-1.41844	Rgs2	-1.41844
	Ctgf	-1.45138	Dusp1	-3.08642
	Cebpd	-1.8018
	Ier3	-1.86916
	Il6	-2.32019
	Dusp1	-3.08642
AGUIRRE_PANCREAS_CHR12	Dusp6	-1.43062	Dusp6	-1.43062
	Vdr	-1.49254	Gns	-1.49925
	Gns	-1.49925	Cacnb3	-1.6
	Cacnb3	-1.6
BRG1_H1299_UP	Cdh11	-1.41443
	Gpc6	-1.55039
	Ascc1	-1.7301
CROONQUIST_IL6_STROMA_UP	Lama4	-1.41443	Rgs2	-1.41844
	Rgs2	-1.41844	Igfbp7	-1.48588
	Ctgf	-1.45138	Dusp1	-3.08642
	Igfbp7	-1.48588
	Ier3	-1.86916
	Il6	-2.32019
	Fos	-2.87356
	Dusp1	-3.08642
CROONQUIST_RAS_STROMA_DN	Ctgf	-1.45138	Igfbp7	-1.48588
	Igfbp7	-1.48588	Dusp1	-3.08642
	Il6	-2.32019
	Fos	-2.87356
	Dusp1	-3.08642
EMT_DN	Tsc22d1	-1.42857	Tsc22d1	-1.42857
	Ctgf	-1.45138	Egr1	-1.79211
	Itgb5	-1.63132	Dusp1	-3.08642
	Egr1	-1.79211
	Egr2	-1.87617
	Klf2	-2.34192
	Dusp1	-3.08642
ET743_SARCOMA_72HRS_UP	Ctsa	-1.46628	Gstm1	-1.48368
	Gstm1	-1.48368	Dkk3	-1.49031
	Dkk3	-1.49031	Junb	-1.61812
	Hsbp1	-1.52905
	Junb	-1.61812
	Lrpap1	-1.63132
	Hist1h1c	-1.90476
HDACI_COLON_BUT12HRS_UP	Clu	-1.41643	Clu	-1.41643
	Map1lc3b	-1.55039	Rhob	-1.73913
	Fuca1	-1.55763
	Rhob	-1.73913
	Hist1h1c	-1.90476
	Fos	-2.87356
HDACI_COLON_BUT16HRS_UP	Inpp5e	-1.40845	Clu	-1.41643
	Clu	-1.41643	Rhob	-1.73913
	Map1lc3b	-1.55039
	Fuca1	-1.55763
	Rhob	-1.73913
	Hist1h1c	-1.90476
	Zswim6	-2.42131
	Fos	-2.87356
HDACI_COLON_BUT48HRS_UP	Rxrb	-1.40449	Cdh11	-1.41443
	Cdh11	-1.41443	Clu	-1.41643
	Clu	-1.41643	Ncoa1	-1.94553
	Ncoa1	-1.94553	Dusp1	-3.08642
	Zswim6	-2.42131
	Fos	-2.87356
	Dusp1	-3.08642
HIPPOCAMPUS_DEVELOPMENT_PRENATAL	Wbp1	-1.46843	Wbp1	-1.46843
	Ccng2	-1.68919	Ccng2	-1.68919
	H1f0	-1.9305	H1f0	-1.9305
	H2afv	-1.97239	H2afv	-1.97239
IDX_TSA_DN_CLUSTER5	Cdh11	-1.41443	Cdh11	-1.41443
	Snai2	-1.57729
	Aktip	-1.5949
	Snapap	-1.63399
IDX_TSA_UP_CLUSTER1	Tsc22d1	-1.42857	Tsc22d1	-1.42857
	Ctgf	-1.45138
	Nfil3	-1.58479
	Cebpd	-1.8018
	Ier3	-1.86916
	Il6	-2.32019
IL6PATHWAY	Srf	-1.51286
	Il6	-2.32019
	Fos	-2.87356
JECHLINGER_EMT_DN	Ctgf	-1.45138	Egr1	-1.79211
	Itgb5	-1.63132	Dusp1	-3.08642
	Egr1	-1.79211
	Egr2	-1.87617
	Klf2	-2.34192
	Dusp1	-3.08642
MAPKPATHWAY	Map4k3	-1.40449	Map4k3	-1.40449
	Myc	-1.40449
	Mknk2	-1.47493
	Rps6ka5	-2.53807
	Fos	-2.87356
O6BG_RESIST_MEDULLOBLASTOMA_UP	Cdh11	-1.41443	Cdh11	-1.41443
	Mdk	-1.54321	Mdk	-1.54321
	Igf1	-1.62075	Igf1	-1.62075
ST_GA13_PATHWAY	Rock2	-1.4771	Rock2	-1.4771
	Srf	-1.51286
	Pld3	-1.53846
	Pik3cb	-1.93798
ST_WNT_BETA_CATENIN_PATHWAY	Dvl1	-1.40647	Dkk3	-1.49031
	Dkk3	-1.49031
	Nkd1	-1.74216
	Lrp1	-2.0202
TSA_HEPATOMA_UP	Clu	-1.41643	Clu	-1.41643
	H3f3b	-1.443	H3f3b	-1.443
	Ctgf	-1.45138	H1f0	-1.9305
	H1f0	-1.9305	Dusp1	-3.08642
	Dusp1	-3.08642
UVB_NHEK1_DN	Myc	-1.40449	Lphn2	-1.45349
	Pik3c3	-1.43266	Zcchc14	-1.4556
	Mlh3	-1.44718	Vegfc	-1.70358
	Lphn2	-1.45349	Efnb2	-2.01613
	Zcchc14	-1.4556	Ppp1r3c	-2.6738
	Slc9a6	-1.46843
	Elf1	-1.50376
	Cnot4	-1.52207
	Adcy9	-1.54083
	Klf7	-1.5674
	Irs1	-1.58228
	Vegfc	-1.70358
	Cebpd	-1.8018
	Zbtb24	-1.81159
	Efnb2	-2.01613
	Ppp1r3c	-2.6738
UVC_TTD-XPCS_COMMON_UP	Brd2	-1.51286	Rhob	-1.73913
	Rhob	-1.73913
	Rnf103	-1.78571
	Cebpd	-1.8018
UVC_XPCS_4HR_DN	Myc	-1.40449	Tle1	-1.44092
	Rbm16	-1.41844	Vegfc	-1.70358
	Tle1	-1.44092	Ncoa1	-1.94553
	Ctgf	-1.45138
	Wnt5a	-1.49701
	Cnot4	-1.52207
	Klf6	-1.55521
	Klf7	-1.5674
	Vegfc	-1.70358
	Sos2	-1.81488
	Ncoa1	-1.94553
	Il6	-2.32019
UVC_XPCS_ALL_DN	Myc	-1.40449	Tle1	-1.44092
	Atp11b	-1.40845	Cdh2	-1.45349
	Rbm16	-1.41844	Rock2	-1.4771
	Pik3c3	-1.43266	Msh2	-1.51057
	Tle1	-1.44092	Vegfc	-1.70358
	Ctgf	-1.45138	Ncoa1	-1.94553
	Cdh2	-1.45349
	Golga4	-1.47493
	Rock2	-1.4771
	Wnt5a	-1.49701
	Msh2	-1.51057
	Cnot4	-1.52207
	Adcy9	-1.54083
	Klf6	-1.55521
	Klf7	-1.5674
	Vegfc	-1.70358
	Sos2	-1.81488
	Ncoa1	-1.94553
	Il6	-2.32019
VEGF_HUVEC_30MIN_UP	Apoe	-1.6	Apoe	-1.6
	Egr1	-1.79211	Egr1	-1.79211
	Egr2	-1.87617	Nr4a1	-2.7933
	Nr4a1	-2.7933
VIPPATHWAY	Myc	-1.40449
	Egr2	-1.87617
*Negative values indicate up-regulation by LY294002 and correlation with the LY294002 phenotype
