# Supplementary material for: Regulation of Gene Expression by PI3K in Mouse Growth Plate Chondrocytes
Source: PLoS One. 2010 Jan 25;5(1):e8866. doi: 10.1371/journal.pone.0008866 (PMC2810323; doi:10.1371/journal.pone.0008866)
Supplement: Table S7 — Genes found in the intersection of 1.4-fold change I>II and 1.4-fold change D<LY and UD enriched in LY294002 (0.04 MB XLS) [file pone.0008866.s008.xls]

## Sheet: Sheet1
Table S4 B. Genes found in the intersection of 1.4-fold change I>II and 1.4-fold change D<LY and UD enriched in LY294002
	Column A		Column B
UD category	Gene names- Intersection UD with 1.4 D<LY reliable signal	Fold change	Gene names- Intersection UD with 1.4 D<LY and 1.4 P>H reliable signal	Fold change
2_DNABIND	Myc	-1.40449	Basp1	-1.40449
	Basp1	-1.40449	Zfp239	-1.40647
	Zfp239	-1.40647	Chd6	-1.48368
	Rnf113a2	-1.4245	Msh2	-1.51057
	Zfp238	-1.43062	Runx1t1	-1.52905
	Polr2j	-1.443	Mnt	-1.55039
	Sirt1	-1.47059	Arid1a	-1.63934
	Chd6	-1.48368	Nfkbiz	-1.63934
	Sirt5	-1.49254	Tspyl4	-1.65017
	Chrac1	-1.5083	Gli2	-1.65563
	Zfp60	-1.5083	H1f0	-1.9305
	Msh2	-1.51057	H2afv	-1.97239
	Runx1t1	-1.52905	Nr4a1	-2.7933
	Mnt	-1.55039
	Hoxd10	-1.55763
	Arid1a	-1.63934
	Nfkbiz	-1.63934
	Tspyl4	-1.65017
	Gli2	-1.65563
	Col9a2	-1.75747
	Hand2	-1.79856
	Hist1h2bc	-1.80832
	Hist1h1c	-1.90476
	H1f0	-1.9305
	H2afv	-1.97239
	Nr4a1	-2.7933
	Irf5	-3.40136
ADIPOSE	Adamts5	-1.45349	Adamts5	-1.45349
	B430203M17Rik	-1.45773	Ltbp3	-1.63132
	Ltbp3	-1.63132
	Npr3	-1.92308
BMPRELATED	Bambi	-1.42248	Sostdc1	-1.88324
	Bmp2	-1.47059
	Bmp4	-1.75747
	Zbtb24	-1.81159
	Sostdc1	-1.88324
CARTILAGE	Mia1	-1.59236
	Comp	-1.62075
	Acan	-1.66389
	E130308A19Rik	-1.76367
	Matn1	-1.78571
CREB_ATF3	Brwd1	-1.43678
ECM	Mfap2	-1.43678	Mfap2	-1.43678
	Col9a1	-1.443	Adamts5	-1.45349
	Ctgf	-1.45138	Fbn2	-1.5949
	Adamts5	-1.45349	Matn4	-1.5949
	Apbb1	-1.47275	Ltbp3	-1.63132
	Gpc4	-1.50602	Col4a2	-1.79856
	Gpc6	-1.55039	Mmp11	-2.079
	Prelp	-1.58228	Col8a2	-2.38663
	Mia1	-1.59236
	Fbn2	-1.5949
	Matn4	-1.5949
	Comp	-1.62075
	Ltbp3	-1.63132
	Itgb5	-1.63132
	Acan	-1.66389
	Col9a2	-1.75747
	Matn1	-1.78571
	Col4a2	-1.79856
	Mmp11	-2.079
	Col8a2	-2.38663
	Eln	-3.20513
FGF_RELATED	Ctgf	-1.45138	Nope	-1.65837
	Fgfr3	-1.58983
	Nope	-1.65837
	Fgfrl1	-1.72117
	Rora	-1.99203
FKBP	Fkbp1b	-1.44092	Fkbp1b	-1.44092
GF RECEPTOR	Megf8	-1.42248	Megf8	-1.41044
	Bambi	-1.45138	Atrnl1	-1.55763
	Ctgf	-1.45349	Igf1	-1.62075
	Tenc1	-1.49701	Ltbp3	-1.63132
	Bmp2	-1.53374	Nope	-1.65837
	Wnt5a	-1.55763	Svep1	-1.85185
	Pdgfrl	-1.58983	Slit3	-1.93424
	Atrnl1	-1.62075	Fras1	-2.45098
	Fgfr3	-1.62075
	Comp	-1.63132
	Igf1	-1.65837
	Ltbp3	-1.72117
	Nope	-1.85185
	Epha7	-1.92308
	Fgfrl1	-1.93424
	Svep1	-1.93798
	Pcsk6	-1.99203
	Slit3	-2.0284
	Wnt4	-2.03252
	Rora	-2.03252
	Sned1	-2.45098
	Lrp11
	Pink1
	Il6
	Fras1
IGF	D630014A15Rik	-1.41443	Igfbp7	-1.48588
	Ctgf	-1.45138	Igf1	-1.62075
	Tenc1	-1.45349
	Igfbp7	-1.48588
	Igf1	-1.62075
	Igf1r	-2.079
INTEGRIN_REL	Megf8	-1.41044	Megf8	-1.41044
	Ctgf	-1.45138	Adamts5	-1.45349
	Adamts5	-1.45349	Atrnl1	-1.55763
	Pttg1ip	-1.4556	Bbs2	-1.57978
	Iah1	-1.46628	Matn4	-1.5949
	Plxna3	-1.5456	Svep1	-1.85185
	Atrnl1	-1.55763	Fras1	-2.45098
	Bbs2	-1.57978
	Matn4	-1.5949
	Itgb5	-1.63132
	Acan	-1.66389
	Itga1	-1.73913
	Slc8a3	-1.75439
	Matn1	-1.78571
	Svep1	-1.85185
	Adamts7	-2.21239
	Fras1	-2.45098
KINASE_1	Map4k3	-1.40449	Map4k3	-1.40449
	Dtymk	-1.4245	Dtymk	-1.4245
	Dusp6	-1.43062	Dusp6	-1.43062
	Nbea	-1.43678	Nbea	-1.43678
	Tenc1	-1.45349	Cacnb3	-1.6
	Prkdc	-1.55039	Akap11	-1.60256
	Lrrk2	-1.6	Ltbp3	-1.63132
	Cacnb3	-1.6	Ccng2	-1.68919
	Akap11	-1.60256
	Ulk1	-1.63132
	Ltbp3	-1.63132
	Epha7	-1.66667
	Ccng2	-1.68919
	6430510M02Rik	-1.76678
	Crebzf	-1.80832
	Tk2	-1.86567
	Gadd45a	-1.89753
	Pcsk6	-1.92308
	Pink1	-2.03252
	Igf1r	-2.079
	Pim1	-3.23625
	Bckdk	-3.48432
NUCLEUS_1	Myst1	-1.40449	Rgs2	-1.41844
	Rxrb	-1.40449	Zfp90	-1.43062
	Rgs2	-1.41844	Tle1	-1.44092
	Zfp90	-1.43062	Xrn1	-1.49925
	Tle1	-1.44092	Sfrs7	-1.50602
	Nr1h2	-1.44718	Zfp2	-1.5873
	Ocel1	-1.46199	Zhx1	-1.59744
	Nfya	-1.46843	Nedd9	-1.60772
	Xrn1	-1.49925	Ebf3	-1.63399
	Elf1	-1.50376	Egr1	-1.79211
	Sfrs7	-1.50602	Ypel1	-1.81488
	Prkdc	-1.55039	Tro	-1.84843
	Klf6	-1.55521	Zfp566	-2.22222
	Snai2	-1.57729
	Zfp2	-1.5873
	Mlxip	-1.59236
	Zhx1	-1.59744
	Nedd9	-1.60772
	Nub1	-1.62075
	Ebf3	-1.63399
	Egr1	-1.79211
	Tsc22d3	-1.81488
	Ypel1	-1.81488
	Tro	-1.84843
	Egr2	-1.87617
	Gadd45a	-1.89753
	Zfp566	-2.22222
	Pim1	-3.23625
NUCLEUS_2	Myc	-1.40449	Tsc22d1	-1.42857
	Plagl2	-1.40647	Zfp451	-1.44509
	Id3	-1.41443	Msh2	-1.51057
	Phtf1	-1.41643	Brca2	-1.51745
	Tsc22d1	-1.42857	Runx1t1	-1.52905
	Brwd1	-1.43678	Junb	-1.61812
	Zfp451	-1.44509	Arid1a	-1.63934
	Akap8l	-1.45138	Tspyl4	-1.65017
	Polr3b	-1.45349	Bcl11a	-1.68067
	Zbtb1	-1.49031	Zmym2	-1.69779
	Chrac1	-1.5083	H1f0	-1.9305
	Msh2	-1.51057	Oplah	-2
	Brca2	-1.51745	Nr4a1	-2.7933
	Runx1t1	-1.52905
	Hsbp1	-1.52905
	Spnb2	-1.60772
	Junb	-1.61812
	Arid1a	-1.63934
	Tspyl4	-1.65017
	Zfp39	-1.66945
	Bcl11a	-1.68067
	Zmym2	-1.69779
	Gsc	-1.76056
	Maff	-1.90114
	H1f0	-1.9305
	Zkscan14	-1.94932
	Rora	-1.99203
	Oplah	-2
	Klf2	-2.34192
	Nr4a1	-2.7933
	Irf5	-3.40136
ONCOGENE	Myc	-1.40449	Junb	-1.61812
	Tmem205	-1.48148
	Maf	-1.49254
	Entpd5	-1.55521
	Junb	-1.61812
	Lyrm5	-1.67785
	Maff	-1.90114
	Fos	-2.87356
	Pim1	-3.23625
TGFB	Bambi	-1.42248
	Wnt11	-1.74825
	Bmp4	-1.75747
	Fos	-2.87356
TF_ACTIV	Nfya	-1.46843	Tcfcp2	-1.79211
	Tcfcp2	-1.79211
TF_REPRESS	Zfp263	-1.42653	Zfp263	-1.42653
WNT_3	Myc	-1.40449	Tle1	-1.44092
	Tle1	-1.44092	Fzd8	-1.44718
	Hbp1	-1.44509	Fzd4	-1.49031
	Fzd8	-1.44718	Dkk3	-1.49031
	Wnt5b	-1.47059	5430421B17	-1.67504
	Fzd4	-1.49031
	Dkk3	-1.49031
	Wnt5a	-1.49701
	Nlk	-1.62075
	5430421B17	-1.67504
	Porcn	-1.7094
	Frzb	-1.73611
	Nkd1	-1.74216
	Wnt4	-1.93798
	Lrp1	-2.0202
	Csnk1e	-2.1097
WNT_RECEPTOR SIGNALING	Tle1	-1.44092	Tle1	-1.44092
	Dkk3	-1.49031	Dkk3	-1.49031
	Wnt5a	-1.49701
	Frzb	-1.73611
	Wnt4	-1.93798
*Negative values indicate up-regulation by LY294002 and correlation with the LY294002 phenotype
